# Supplementary material for: Impact of N-Terminal Tags on De Novo Vimentin Intermediate Filament Assembly
Source: Int J Mol Sci. 2022 Jun 6;23(11):6349. doi: 10.3390/ijms23116349 (PMC9181571; doi:10.3390/ijms23116349)
Supplement: Supplementary file 1 [file ijms-23-06349-s001.zip]

Archive with 1 entries (1 files):
- ijms-1689484-supplementary.pdf
